# Supplementary material for: Comparison of transradial and transfemoral access for transcatheter arterial embolization of iatrogenic renal hemorrhage
Source: PLoS One. 2021 Aug 20;16(8):e0256130. doi: 10.1371/journal.pone.0256130 (PMC8378688; doi:10.1371/journal.pone.0256130)
Supplement: S1 Data — (XLSX) [file pone.0256130.s001.xlsx]

## Sheet: Final data
	Procedure date	Disease	CT Hemorrhage	RA diameter	Barbeau test	Rt or Lt	renal a. No.	Angiofinding	Embolic materials	Contrast amount	Proc time (min.)	FluoroTime(min)	DSA	DAP Gy·cm2	Superselection of bleeding focus	Clinical success	Remark on procedure	Hematoma at puncture site	Other complications		BW	Ht (m)	BMI	Sys	Dias	Cr before embo.	Cr after embo.	eGFR	PT(%)	INR	Anticoagulation medication	Diabetes mellitus	Chronic kidney disease	Coronary arery disease	Peripheral arterial disease	Smoking	Chronic lung ds	Other remark	Updated Charlson Comorbidity Index
TRA
1	20181030	bleeding after biopsy (RCC)	Yes active	2.9	B	Left	3	staining	PVA, gelfoam, coils	200	62	27.5	5	100540	Yes	Yes	No	No	No	Transradial	65.2	1.69	22.8283	117	70	0.72	0.86	94	86.3	1.07		Yes	No	No	No	No	No	Renal cell carcinoma with left adrenal gland, pelvic bone and liver metastaes	6
2	20190515	partial nephrectomy for RCC	Yes active	3.6	B	Left	1	PSA	NBCA, gelfoam, coils	150	21	11.2	3	19353	Yes	Yes	No	No	No	Transradial	70.1	1.73	23.4221	133	83	1.58	1.84	35	78	1.14		Yes	Yes	No	No	Yes	No		0
3	20190725	Renal mass biopsy	Yes active	2.6	B	Right	1	suspicious bleeding	coils	120	31	11.9	6	67182	Yes	Yes	No	No	No	Transradial	47	1.54	19.8178	134	82	0.62	0.59	90	90	1.05		No	No	No	No	No	No		0
4	20190813	ESWL for stones	Yes active	2.1	B	Left	1	bleeding focus라고..	NBCA	150	49	19.4	8	109590	Yes	Yes	No	No	No	Transradial	64.2	1.68	22.7466	75	65	1.61	1.55	53	99.2	1		Yes	No	Yes	No	Yes	No		0
5	20190902	partial nephrectomy for RCC	Yes PSA	3.6	B	right	1	PSA	coils, gelfoam	180	26	13.7	2	17987	Yes	Yes	No	No	No	Transradial	63.3	1.7	21.9031	116	72	0.95	1.05	95	96	1.02		No	No	No	No	No	No		0
6	20191015	PNL for staghorn stones	Yes hematoma	2.8	B	Left	1	CE, cutoff	Eggel	200	62	8.5	6	55824	Yes	Yes	No	No	No	Transradial	69.9	1.69	24.4739	109	61	0.88	0.61	108	104.3	0.97		No	No	No	No	Yes	No		0
7	20191007	partial nephrectomy for RCC	Yes active	4.2	A	Right	1	CE	NBCA, gelfoam	140	28	12.6	5	60056	Yes	Yes	No	No	No	Transradial	78.5	1.77	25.0567	151	84	1.41	1.67	52	99.2	1		Yes	No	Yes	No	No	Yes		1
8	20191004	partial nephrectomy for RCC	Yes PSA,hematoma	3.5	B	Right	1	PSA	NBCA	120	18	5.3	5	38660	Yes	Yes	No	No	No	Transradial	77.5	1.68	27.4589	106	64	1.62	3.86	44	94.4	1.03		Yes	No	No	No	No	No	S/P LT for LC (2010)	4
9	20200108	partial nephrectomy for RCC	Yes active	3.5	B	Left	1	irregularity	NBCA	120	18	7.9	3	57984	Yes	Yes	No	No	No	Transradial	86.3	1.72	29.1712	157	91	1.3	1.3	55	106	0.97	plavix	Yes	No	Yes	No	No	No		0
10	20200122	partial nephrectomy for RCC	Yes PSA	3.5	B	right	1	Cutoff	NBCA, gelfoam	200	62	23.4	5	83407	Yes	Yes	No	No	No	Transradial	75	1.7	25.9516	143	87	1.25	1.58	58	109	0.95		No	No	No	No	No	No		0
11	20200203	partial nephrectomy for RCC	Yes PSA	2.7	B	left	2	PSA	NBCA	130	19	6	4	33808	Yes	Yes	No	No	No	Transradial	64	1.64	23.7954	165	60	1.13	1.12	63	96	1.02		Yes	No	No	No	No	No		0
12	20200325	partial nephrectomy for RCC	Yes active	2.2	A	left	1	PSA	NBCA	160	10	3.8	2	8885	Yes	Yes	No	No	No	Transradial	57	1.62	21.7193	161	98	0.71	0.65	87	98	1.01		No	No	No	No	No	No		0
13	20200218	biopsy	Yes hematoma	2	B	left	2		gelfoam	130	22	11.6	3	43136	Yes	Yes	No	No	No	Transradial	74.7	1.77	23.8437	128	72	1.88	1.9	50	95.9	1.02		No	No	No	No	No	No		0
14	20200629	partial nephrectomy	Yes PSA	2.8	B	left	1	CE, AVF	NBCA	150	25	9.4	4	55474	Yes	Yes	No	No	No	Transfemoral	78.4	1.78	24.7444	129	79	0.86	1	123	91.5	1.04		No	No	No	No	Yes	No		0
15	20200728	partial nephrectomy for RCC	Yes active	3.1	B	left	1	irregularity	NBCA	200	32	9.2	2	49279	Yes	Yes	No	No	No	Transradial	74.3	1.72	25.1149	131	74	1.2	1.05	66	76	1.14		Yes	No	No	No	Yes	No		0
16	20200818	partial nephrectomy for RCC	Yes PSA	1.7	B	Right	1	PSA, AVF	NBCA	150	16	4.1	3	18765	Yes	Yes	No	No	No	Transradial	68.5	1.63	25.7819	159	80	1.76	1.99	37	87.6	1.07		No	No	No	No	No	No		0
TFA																							#DIV/0!																0
1	20190201	Gold marker insertion for RCC	Yes hematoma (pre)	NA	NA	left	1	AVF	NBCA		39	20.8	5	112250	Yes	Yes	No	No	No	Transfemoral	76.2	1.63	28.68	154	78	1.63	1.71	45	49.6	1.48		No	No	No	No	Yes	No	LC d/t chronic hepatitis B	2
2	20190312	partial nephrectomy	Yes active	NA	NA	right	1	PSA	NBCA	140	16	5.9	6	19662	Yes	Yes	No	No	No	Transfemoral	59.4	1.62	22.6337	147	75	1.02	1.07	65	87.2	1.07		No	No	No	No	No	No		0
3	20190315	renal biopsy	Yes hematoma (pre)	NA	NA	left	1	AVF	NBCA, coil	175	20	7.8	5	65925	Yes	Yes	No	No	No	Transfemoral	66.3	1.71	22.6736	119	66	0.73	0.7	110	71.9	1.2		No	No	No	No	Yes	No		0
4	20190323	renal biopsy	Yes hematoma (pre)	NA	NA	left	2	CE	NBCA	170	27	9.2	8	154070	Yes	Yes	No	No	No	Transfemoral	51.4	1.52	22.2472	124	86	1.02	1.48	57	92.9	1.04		No	No	No	No	No	No		0
5	20190328	partial nephrectomy	Yes PSA	NA	NA	right	1	PSA	NBCA	120	25	7.2	9	49639	Yes	Yes	No	No	No	Transfemoral	76.2	1.7	26.3668	137	77	1.26	1.19	62	108	0.96	aspirin/plavix	Yes	No	Yes	No	Yes	No		0
6	20190423	Post-RFA bleeding	Yes active	NA	NA	right	2	AVF	NBCA, coils	200	36	15	9	120753	Yes	Yes	No	No	No	Transfemoral	66.4	1.75	21.6816	124	71	0.64	0.61	124	72.9	1.19		No	No	No	No	No	No	S/P LT for LC (2019)	4
7	20190510	partial nephrectomy	Yes active	NA	NA	left	1	PSA	NBCA, coil	150	29	14.3	6	52912	Yes	Yes	No	No	No	Transfemoral	69	1.65	25.3444	141	84	1.35	1.35	56	96	1.02		No	No	No	No	Yes	No		0
8	20190805	renal biopsy	Yes active	NA	NA	left	1	lumbar a. PSA	NBCA, coils	120	29	13.4	3	46404	Yes	Yes	No	No	No	Transfemoral	62	1.6	24.2188	139	57	1.77	1.6	34	85.9	1.08		No	No	No	No	No	No		0
9	20190930	partial nephrectomy	Yes PSA	NA	NA	left	2	PSA	NBCA, coils	170	53	28.1	2	88432	Yes	Yes	No	No	No	Transfemoral	63	1.5	28	119	79	0.68	0.73	98	94.4	1.03		No	No	No	No	No	No		0
10	20191119	partial nephrectomy	Yes active	NA	NA	right	1	Cutoff	NBCA	150	52	31.5	3	145830	No	No	9일 후에 다시 한번	No	No	Transfemoral	74.8	1.67	26.8206	149	66	1.49	1.52	45	72.7	1.19	aspirin	Yes	No	Yes	No	No	No		0
11	20191128	partial nephrectomy	Yes hematoma (pre)	NA	NA	right	1	CE	NBCA	80	12	5.6	3	108940	Yes	Yes	No	No	No	Transfemoral	74.8	1.67	26.8206	149	66	1.49	1.52	45	72.7	1.19	aspirin	Yes	No	Yes	No	No	No		0
12	20200131	partial nephrectomy	Yes PSA	NA	NA	left	1	CE	coils, NBCA	140	38	15.9	5	35845	Yes	Yes	No	No	No	Transfemoral	48.7	1.52	21.0786	142	75	0.51	0.43	105	113.8	0.93		No	No	No	No	No	No		0
13	20200117	partial nephrectomy	Yes active	NA	NA	Right	1	capsular CE	gelfoam	60	38	16.8	6	71615	Yes	Yes	No	No	No	Transfemoral	80	1.75	26.1224	140	90	1.19	1.23	69	87.2	1.07		No	No	No	No	No	No		0
14	20200229	partial nephrectomy	Yes active	NA	NA	left	1	CE, PSA, AVF	PVA,coil,NBCA	180	61	25.7	7	253980	Yes	Yes	No	No	No	Transfemoral	91.7	1.7	31.7301	118	67	1.45	1.1	59	65.1	1.25		No	No	No	No	No	No	LC d/t chronic hepatitis B	2
15	20200314	Bleeding after PCN	No	NA	NA	Right	1	CE	NBCA	160	29	7.5	3	71400	Yes	Yes	No	No	No	Transfemoral	66	1.54	27.8293	111	60	2.51	2.45	20	42.9	1.67		Yes	No	No	No	No	No		1
16	20200320	partial nephrectomy	Yes active	NA	NA	Right	1	CE, PSA, AVF	NBCA	160	16	5.8	4	31665	Yes	Yes	No	No	No	Transfemoral	59.6	1.48	27.2096	148	73	0.67	0.6	95	74.1	1.15		Yes	No	No	No	No	No		0
17	20200316	partial nephrectomy	Yes PSA	NA	NA	Right	2	PSA, AVF	NBCA, coils - MB도	170	60	17.6	8	47392	Yes	Yes	No	No	No	Transfemoral	57.3	1.48	26.1596	122	62	0.71	0.72	101	80.1	1.1		Yes	No	No	No	No	No		0
18	20200403	RFA bleeding	Yes active	NA	NA	Right	1	suspicious bleeding	gelfoam, coils	120	24	8.4	3	70528	Yes	Yes	No	No	No	Transfemoral	54.8	1.74	18.1001	142	83	1.14	1.62	70	63.2	1.27		No	No	No	No	No	No	S/P LT for LC (2019)	4
19	20200710	partial nephrectomy	Yes hematoma	NA	NA	Left	1	AVF	NBCA	120	11	6.2	6	108948	Yes	Yes	No	No	No	Transfemoral	97	1.73	32.41	97	64	0.99	1.1	89	94.4	1.03		No	No	No	No	Yes	No		0
20	20200821	partial nephrectomy	Yes PSA	NA	NA	Right	1	PSA	NBCA	167	23	9.7	3	16314	Yes	Yes	No	No	No	Transfemoral	53.8	1.66	19.5239	120	70	0.53	0.6	117	72.6	1.16		No	No	No	No	No	No		0
21	20200822	partial nephrectomy	Yes PSA	NA	NA	Right	1	CE, PSA	NBCA, coils	150	16	7.5	3	30047	Yes	Yes	No	No	No	Transfemoral	81	1.83	24.187	118	68	1.02	1	85	78.7	1.12		No	No	No	No	No	No		0
22	20200828	partial nephrectomy	Yes active	NA	NA	left	1	CE, PSA	NBCA	200	24	7.3	6	31354	Yes	Yes	No	No	No	Transfemoral	46.7	1.6	18.2422	139	83	0.96	0.8	66	96.2	1.02		No	No	No	No	Yes	No		0
23	20200831	PCN retraction with laceration	Yes hematoma	NA	NA	left	1	CE	NBCA, gelfoam	170	39	17	5	54323	Yes	Yes	No	No	No	Transfemoral	68.5	1.72	23.1544	106	56	0.83	0.78	114	35.9	2.01		No	No	No	No	Yes	No	Alcoholic LC	4
24	20200922	partial nephrectomy	Yes hematoma	NA	NA	left	1	CE	coil, NBCA	60	25	11	4	32500	Yes	Yes	No	No	No	Transfemoral	83.3	1.84	24.6042	136	84	1.01	0.93	96	45.3	1.63		No	No	No	No	No	No		0
25	20200922	partial nephrectomy	Yes active	NA	NA	Right	1	PSA, AVF	coil, NBCA, gelfoam	60	25	11	4	32500	Yes	Yes	No	No	No	Transfemoral	83.3	1.84	24.6042	136	84	1.01	0.93	96	45.3	1.63		No	No	No	No	No	No		0
26	20200514	PCNL	Yes hematoma	NA	NA	R	1	PSA	coil, gelfoam	170	50	18.1	5	33188	Yes	Yes	No	No	No	Transfemoral	70	1.7	24.2215	130	70	217.8	206	58.434	10.8	1.78	No	No	No	Yes	No	No	No	renal cancer hypertension	3
27	20180413	PCNL	Yes hematoma	NA	NA	L	2	ASA,AVF	PVA, gelfoam	200	65	13.7	5	77348	Yes	Yes	No	No	No	Transfemoral	90	1.77	28.7274	120	65	74.5	81.4	65	10.5	0.99	No	No	No	No	No	No	No		1
28	20180713	PCNL	Yes hematoma	NA	NA	R	1	ASA	gelfoam	180	63	17.7	5	54027	Yes	Yes	No	No	No	Transfemoral	60	1.65	22.0386	119	82	110.2	132.9	57	13.5	1.16	No	No	No	No	No	No	No	kidney stone，hypertension	0
29	20180103	PCNL	Yes hematoma	NA	NA	L	1	ASA	coil, NBCA	150	40	11.9	4	28237	Yes	Yes	No	No	No	Transfemoral	80	1.8	24.6914	115	72	66	57.9	89	10.9	1.01	No	No	No	No	No	No	No	kidney stone	1

## Sheet: Sheet2
					5		154	78
					6		147	75
					5		119	66
					8		124	86
					9		137	77
					9		124	71
					6		141	84
					3		139	57
					2		119	79
					3		149	66
					3		149	66
					5		142	75
					6		140	90
					7		118	67
					3		111	60
					4		148	73
					8		122	62
					3		142	83
					6		97	64
					3		120	70
					3		118	68
					6		139	83
					5		106	56
					4		136	84
					4		136	84
					5.04		131.08	72.96

## Sheet: Sheet3
		biopsy			Bleeding after PCN
		bleeding after biopsy (RCC)			Gold marker insertion for RCC
		ESWL for stones			partial nephrectomy
		partial nephrectomy			partial nephrectomy
		partial nephrectomy for RCC			partial nephrectomy
		partial nephrectomy for RCC			partial nephrectomy
		partial nephrectomy for RCC			partial nephrectomy
		partial nephrectomy for RCC			partial nephrectomy
		partial nephrectomy for RCC			partial nephrectomy
		partial nephrectomy for RCC			partial nephrectomy
		partial nephrectomy for RCC			partial nephrectomy
		partial nephrectomy for RCC			partial nephrectomy
		partial nephrectomy for RCC			partial nephrectomy
		partial nephrectomy for RCC			partial nephrectomy
		PNL for staghorn stones			partial nephrectomy
		Renal mass biopsy			partial nephrectomy
					partial nephrectomy
					partial nephrectomy
					partial nephrectomy
					PCN retraction with laceration
					Pcnl
					PCNL
					PCNL
					PCNL
					Post-RFA bleeding
					renal biopsy
					renal biopsy
					renal biopsy
					RFA bleeding

## Sheet: Sheet1
2018년 10월부터 2020년 8월까지인데 숫자가 너무 불균형이면					Disease	시술자	RA직경	바뷰	어느쪽	신동맥수	Embolic materials	조영제 양	시술시간(분)	FluoroTime(분)	DSA	DAP Gy·cm2	TS초선택	CS	시술특이사항	혈종	기타합병증				BW	Ht (m)	BMI	Sys	Dias	Cr전	Cr후	eGFR	PT(%)	INR	A/C	DM	CKD	CAD	PAD	Smoking	Ch lung ds	기타 특이사항 있으면
55821012	김정식	M	71	20181030	bleeding after biopsy (RCC)	김종우	2.9	B	Left	3	PVA, gelfoam, coils		62	27.5	5	100540	Yes	Yes	No	No	No	Transradial			65.2	1.69	22.8283	117	70	0.72	0.86	94	86.3	1.07		Yes	No	No	No	No	No
30899434	박선옥	F	58	20181104	RCC with bleeding	신지훈	2.6	B	Right	1	PVA, coils		35	14.5	2	39284	Yes	Yes	No	No	No	Transradial			52.9	1.6	20.6641	153	58	0.58	0.56	82	99.4	1		No	No	No	No	No	No
54530957	김지웅	M	34	20190121	AML with bleeding	신지훈	4	B	left	2	PVA, coils		28	13.2	4	45712	Yes	Yes	No	No	No	Transradial			64.7	1.69	22.6533	138	88	0.72	0.66	113	99	1		No	No	No	No	No	No
56410073	정호영	M	29	20190128	RCC	신지훈	3.5	B	Left	1	gelfoam		26	11.1	2	27827	Yes	Yes	No	No	No	Transradial	1st Snuffbox in Asan		77.9	1.83	23.2614	123	79	1.23	1.31	79	99.4	1		No	No	No	No	Yes	No
57064574	조성갑	M	70	20190515	partial nephrectomy for RCC	신지훈	3.6	B	Left	1	NBCA, gelfoam, coils		21	11.2	3	19353	Yes	Yes	No	No	No	Transradial			70.1	1.73	23.4221	133	83	1.58	1.84	35	78	1.14		Yes	Yes	No	No	Yes	No
57255363	최순자	F	73	20190725	Renal mass biopsy	추희호	2.6	B	Right	1	coils		31	11.9	6	67182	Yes	Yes	No	No	No	Transradial			47	1.54	19.8178	134	82	0.62	0.59	90	90	1.05		No	No	No	No	No	No
57539256	김태문	M	64	20190802	RCC	추희호	2.4	B	Left	1	PVA, coils, NBCA		57	21.9	4	107491	Yes	Yes	No	No	No	Transradial			71.1	1.64	26.4352	119	78	1.02	1.05	78	75.3	1.16		No	No	No	No	Yes	No
29062643	정재헌	M	38	20190813	ESWL for stones	신지훈	2.1	B	Left	1	NBCA		49	19.4	8	109590	Yes	Yes	No	No	No	Transradial			64.2	1.68	22.7466	75	65	1.61	1.55	53	99.2	1		Yes	No	Yes	No	Yes	No
50149830	한성원	M	48	20190902	partial nephrectomy for RCC	신지훈	3.6	B	right	1	coils, gelfoam		26	13.7	2	17987	Yes	Yes	No	No	No	Transradial			63.3	1.7	21.9031	116	72	0.95	1.05	95	96	1.02		No	No	No	No	No	No
57713559	김주원	M	39	20191015	PNL for staghorn stones	신지훈	2.8	B	Left	1	Eggel		62	8.5	6	55824	Yes	Yes	No	No	No	Transradial			69.9	1.69	24.4739	109	61	0.88	0.61	108	104.3	0.97		No	No	No	No	Yes	No
57863911	박종순	F	56	20191008	AML	신지훈	1.7	B	Left	1	Ethanol-lipiodol (1:1)		36	15.2	4	50608	Yes	Yes	No	No	No	Transradial			48	1.53	20.5049	104	79	0.79	0.79	84	104.3	0.97		No	No	No	No	No	No
12890826	신용선	M	71	20191007	partial nephrectomy for RCC	신지훈	4.2	A	Right	1	NBCA, gelfoam		28	12.6	5	60056	Yes	Yes	No	No	No	Transradial			78.5	1.77	25.0567	151	84	1.41	1.67	52	99.2	1		Yes	No	Yes	No	No	No
22899356	정창식	M	65	20191004	partial nephrectomy for RCC	신지훈	3.5	B	Right	1	NBCA		18	5.3	5	38660	Yes	Yes	No	No	No	Transradial			77.5	1.68	27.4589	106	64	1.62	3.86	44	94.4	1.03		Yes	No	No	No	No	No
53916363	나경인	F	37	20191022	AML	신지훈	2.3	A	Right	1	gelfoam		26	17.2	2	24612	Yes	Yes	No	No	No	Transradial			57.5	1.64	21.3786	126	90	0.71	0.79	110	99.2	1		No	No	No	No	No	No
51161662	최상철	M	64	20191122	RCC	김종우	없음..		Left	2	gelfoam, coils		47	27.3	4	50622	Yes	Yes	No	No	No	Transradial			73.3	1.78	23.1347	154	91	1.54	1.49	47	44.4	1.68		No	No	No	No	No	No
57943552	이동선	M	61	20191119	RCC	김종우	2.9	B	Right	1	coils, NBCA		24	11.6	3	37192	Yes	Yes	No	No	No	Transradial			60.6	1.69	21.2177	103	67	1.11	1.18	72	90	1.05		Yes	No	No	No	No	No
58364859	강하선	F	49	20191213	AML	추희호	2.6	A	Right	1	PVA, coil		21	9.5	4	116560	Yes	Yes	No	No	No	Transradial			83.8	1.55	34.8803	121	70	0.96	0.9	70	108	0.96		No	No	No	No	No	No
58408533	김순자	F	54	20191226	RCC	신지훈	2	B	Right	1	gelfoam		12	7.5	2	96492	Yes	Yes	No	No	No	Transradial			56.9	1.59	22.507	109	73	0.91	0.92	72	88.6	1.06		No	No	No	No	No	No
58471478	장미옥	F	56	20191224	AML	신지훈	3.5	B	Right	2	PVA		30	12.1	6	28204	Yes	Yes	No	No	No	Transradial			54.5	1.57	22.1104	134	86	0.55	0.62	105	120.2	0.9		No	No	No	No	No	No
58360282	김창수	M	57	20200108	partial nephrectomy for RCC	신지훈	3.5	B	Left	1	NBCA		18	7.9	3	57984	Yes		No			Transradial					#DIV/0!
58251263	최병철	M	63	20200122	partial nephrectomy for RCC	신지훈	3.5	B	right	1	NBCA, gelfoam		62	23.4	5	83407	Yes		No			Transradial	cut-off sign				#DIV/0!
55930118	강세종	M	77	20200203	partial nephrectomy for RCC	신지훈	2.7	B	left	2	NBCA		19	6	4	33808	Yes		No			Transradial					#DIV/0!
26355043	임지안	F	51	20200214	AML	추희호	2.3		right	2	PVA, gelfoam, coils		38	16.8	4	52482	Yes		No			Transradial	Hx of femoral app @ 2005				#DIV/0!
58706112	이세정	F	28	20200221	AML	추희호	2.2		Left	1	PVA, coils		36	17.4	3	36759	Yes		No			Transradial					#DIV/0!
58911798	주도양	M	44	20200312	RCC	신지훈	3.4	B	right	1	coil, gelfoam		14	15.2	4	25069	Yes		No			Transradial					#DIV/0!
39250346	민화자	F	59	20200306	AML	김종우	3.2		left	1	gelfoam, coils		41	14.5	5	44710	Yes		No			Transradial					#DIV/0!
58775149	이은희	F	49	20200325	partial nephrectomy for RCC	신지훈	2.2	A	left	1	NBCA		10	3.8	2	8885	Yes		No			Transradial					#DIV/0!
58259229	김동영	M	62	20200318	RCC	신지훈	3.3	B	left	1	gelfoam, coils		41	21.3	2	22050	Yes		No			Transradial					#DIV/0!
58001622	이현우	M	20	20200224	biopsy	신지훈	2	B	left	2	gelfoam		22	11.6	3	43136	Yes		No			Transradial					#DIV/0!
28478245	김삼진	F	77	20200625	AML	신지훈	3.1	B	right	1	PVA, coils		17	7.2	2	17411	Yes		No			Transradial					#DIV/0!
22133568	강희영	M	58	20200728	partial nephrectomy for RCC	신지훈	3.1	B	left	1	NBCA		32	9.2	2	49279	Yes		No			Transradial					#DIV/0!
54901535	김성열	M	76	20200818	partial nephrectomy for RCC	신지훈	1.7	B	Right	1	NBCA		16	4.1	3	18765	Yes		No			Transradial					#DIV/0!
아래부터는 TFA																											#DIV/0!
10502743	정현종	M	71	20181107	ESRD bleeding (hemorr cyst)	신지훈	NA	NA	Right	1	gelfoam, coils		16	13.5	2	41653	Yes		No			Transfemoral	total embolization				#DIV/0!
55722393	박경주	M	38	20181107	AML	신지훈	NA	NA	Right	1	PVA, coils		98	37.2	6	135440	No		Dissection occurred			Transfemoral					#DIV/0!
55483201	박미숙	F	48	20181116	AML	김종우	NA	NA	Right	1	PVA, coils		47	23.2	7	35334	Yes		No			Transfemoral					#DIV/0!
37640866	석지민	F	47	20181123	AML	김종우	NA	NA	Right	1	PVA		37	17.1	5	53807	Yes		No			Transfemoral					#DIV/0!
56082290	박제율	M	34	20181127	AML	김종우	NA	NA	Left	1	PVA, NBCA		19	9.3	2	15301	Yes		No			Transfemoral					#DIV/0!
30849105	이미옥	F	44	20181224	AML	김종우	NA	NA	right	2	PVA, coils		41	19.3	2	32385	Yes		No			Transfemoral					#DIV/0!
17284914	주경애	F	71	20181226	AVM	고흥규	NA	NA	Right	1	coils, NBCA		45	11.5	8	39558	Yes		No			Transfemoral					#DIV/0!
33479288	손경숙	F	55	20190104	AML	김종우	NA	NA	Right	1	coils, PVA, NBCA		43	17.3	8	25314	Yes		No			Transfemoral					#DIV/0!
35316749	신영순	F	58	20190102	AML	고흥규	NA	NA	Left	1	PVA		40	14.2	7	60921	Yes		No			Transfemoral					#DIV/0!
56172388	석나경	F	37	20190118	AML	고흥규	NA	NA	left	1	PVA		61	25	7	40447	Yes		No			Transfemoral					#DIV/0!
55921998	천정숙	F	53	20190125	AML	김종우	NA	NA	left	1	PVA		63	29.3	11	82636	Yes		No			Transfemoral					#DIV/0!
56076062	문승귀	M	61	20190201	Gold marker insertion for RCC	권동일	NA	NA	left	1	NBCA		39	20.8	5	112250	Yes		No			Transfemoral	AVF				#DIV/0!
26379568	유동국	M	17	20190208	AML	신지훈	NA	NA	left	1	PVA, coils		35	15	4	48320	Yes		No			Transfemoral					#DIV/0!
26379568	유동국	M	17	20190208	AML	신지훈	NA	NA	right	1	PVA, coils		35	15	3	48320	Yes		No			Transfemoral					#DIV/0!
39652788	정월수	F	82	20190218	Ureter cancer / capsular, phrenic함께	김종우	NA	NA	right	1	NBCA, coils		21	8.5	1	16576	Yes		No			Transfemoral	Preop.				#DIV/0!
11417817	이민지	F	32	20190222	AML	김종우	NA	NA	right	2	PVA, coil		45	17.3	4	27539	Yes		No			Transfemoral	여러 번 반복				#DIV/0!
36994476	우선식	M	73	20190312	partial nephrectomy	김종우	NA	NA	right	1	NBCA		16	5.9	6	19662	Yes		No			Transfemoral					#DIV/0!
56399169	우성식	M	47	20190315	renal biopsy		NA	NA			NBCA, coil											Transfemoral					#DIV/0!
56491180	이보영	F	33	20190315	AML		NA	NA			NBCA,coils, PVA											Transfemoral	2번 했다함				#DIV/0!
39433691	곽행엽	F	66	20190323	renal biopsy		NA	NA			NBCA											Transfemoral					#DIV/0!
20785475	이준복	M	58	20190328	partial nephrectomy		NA	NA			NBCA											Transfemoral					#DIV/0!
57002817	장재우	M	33	20190402	AML		NA	NA			NBCA, PVA											Transfemoral					#DIV/0!
35673219	임영희	F	72	20190419	AML		NA	NA			PVA, coils											Transfemoral					#DIV/0!
52700604	박은경	F	41	20190426	AML		NA	NA			PVA, coil, NBCA											Transfemoral					#DIV/0!
56457779	OU	M	39	20190423	Post-RFA bleeding		NA	NA			NBCA, coils											Transfemoral	fistula처럼보이나봐				#DIV/0!
56968363	박희진	M	63	20190510	partial nephrectomy		NA	NA			NBCA, coil											Transfemoral					#DIV/0!
564208788	곽동원	M	57	20190507	ADPKD		NA	NA			NBCA											Transfemoral	과하게 색전됨				#DIV/0!
57027258	강정희	F	59	20190516	AML		NA	NA			PVA											Transfemoral					#DIV/0!
51683922	김민성	M	52	20190527	RCC		NA	NA			PVA, coils											Transfemoral					#DIV/0!
46815462	손동식	M	87	20190805	renal biopsy		NA	NA			NBCA, coils											Transfemoral					#DIV/0!
38624045	구지희	F	50	20190906	AML		NA	NA			PVA											Transfemoral					#DIV/0!
57763910	이연화	F	56	20190930	partial nephrectomy		NA	NA			NBCA, coils											Transfemoral					#DIV/0!
231271920	백명숙	F	61	20191002	AML		NA	NA			PVA, gelfoam, coils											Transfemoral					#DIV/0!
58235348	이형석	M	21	20191025	AVM		NA	NA			NBCA, coils											Transfemoral					#DIV/0!
58029093	소경숙	F	54	20191018	RCC		NA	NA			coils, gelfoam											Transfemoral					#DIV/0!
56854178	유병준	M	76	20191128	partial nephrectomy		NA	NA			NBCA											Transfemoral					#DIV/0!
49940800	노홍종	M	55	20191227	AML		NA	NA			gelfoam, coils											Transfemoral					#DIV/0!
25716638	이금님	F	76	20200111	spontaneous bleeding (warfarin for MVR)		NA	NA			NBCA											Transfemoral	PSA				#DIV/0!
58531286	조민정	F	60	20200131	partial nephrectomy		NA	NA			coils, NBCA											Transfemoral	김진형				#DIV/0!
58541036	나경옥	F	46	20200123	AML		NA	NA			PVA, glefoam, coils											Transfemoral	추희호				#DIV/0!
38556212	이정미	F	59	20200117	AML		NA	NA			PVA, coils, NBCA											Transfemoral	추희호				#DIV/0!
58488104	김석주	M	54	20200117	partial nephrectomy		NA	NA			gelfoam											Transfemoral	김진형	capsular branch			#DIV/0!
58226034	김선아	F	48	20200117	AML		NA	NA			PVA, coils											Transfemoral	추희호				#DIV/0!
54029161	홍수진	F	29	20200117	AML		NA	NA			PVA, coils											Transfemoral	추희호				#DIV/0!
45852374	김명숙	F	65	20200210	AML		NA	NA			NBCA, coils											Transfemoral	추희호	hematuria			#DIV/0!
38155866	장수연	F	71	20200207	AML		NA	NA			PVA											Transfemoral					#DIV/0!
57390019	조성우	M	41	20200229	partial nephrectomy		NA	NA			PVA,coil,NBCA											Transfemoral	추희호	femoral			#DIV/0!
58949298	한상주	F	56	20200224	liposarcoma ?		NA	NA			coils, particles..											Transfemoral	김종우				#DIV/0!
35565370	최춘자	F	63	20200314	Bleeding after PCN		NA	NA			NBCA											Transfemoral	PCN tube 빼고 GW keep bleeding				#DIV/0!
26597126	조정인	F	67	20200306	AML		NA	NA			PVA											Transfemoral					#DIV/0!
29903270	염세진	F	62	20200320	partial nephrectomy		NA	NA			NBCA											Transfemoral	femoral				#DIV/0!
26559535	한정숙	F	48	20200316	partial nephrectomy		NA	NA			NBCA, coils - MB도											Transfemoral		femoral			#DIV/0!
32263219	함명섭	M	62	20200327	ESRD, Warfarin, cyst bleeding		NA	NA			PVA,gelfoam, coils											Transfemoral	femoral	Multiple hemorrhagic foci			#DIV/0!
58670600	김경자	F	73	20200330	전일 TACE 후 bleeding		NA	NA			gelfoam											Transfemoral	femoral	multiple foci			#DIV/0!	다음 날 한번 더 함
50470116	정세영	F	31	20200403	AML		NA	NA			PVA, coils											Transfemoral	femoral	2016 3월에 시행			#DIV/0!
54195981	한원희	M	59	20200403	RFA bleeding		NA	NA			gelfoam, coils											Transfemoral	femoral				#DIV/0!
56128266	박태윤	M	76	20200406	RCC		NA	NA			gelfoam, NBCA											Transfemoral					#DIV/0!
59016487	정혁진	F	79	20200423	RCC		NA	NA			gelfoam, coils, NBCA											Transfemoral	femoral				#DIV/0!
37328553	박순호	M	37	20200423	AML		NA	NA			coils, PVA, gelfoam											Transfemoral	femoral				#DIV/0!
59095738	전시현	F	21	20200504	AML		NA	NA			Embosphere											Transfemoral					#DIV/0!
59127743	김영남	M	42	20200504	RCC		NA	NA			gelfoam											Transfemoral					#DIV/0!
28006873	고재령	F	70	20200507	AML		NA	NA			gelfoam, coils											Transfemoral					#DIV/0!
58627909	이재철	M	39	20200609	RCC		NA	NA			coil, gelfoam, NBCA											Transfemoral					#DIV/0!
58364859	강하선	F	49	20200626	AML		NA	NA			PVA, coils											Transfemoral	femoral	20191213에 transradial 비교 가능요			#DIV/0!
21774214	이재홍	M	22	20200629	partial nephrectomy		NA	NA			NBCA											Transfemoral					#DIV/0!
59336600	정성현	M	49	20200710	partial nephrectomy		NA	NA			NBCA											Transfemoral	shunt 같음				#DIV/0!
59336888	엄선래	F	32	20200717	AML		NA	NA			PVA, coils											Transfemoral	femoral				#DIV/0!
59608646	차인태	M	19	20200720	Spontaneous bleeding		NA	NA			Eggel											Transfemoral	femoral				#DIV/0!
59659721	임영규	M	66	20200804	Spontaneous renal bleeding		NA	NA			NBCA											Transfemoral	femoral	Cardiac intervention			#DIV/0!
55147598	김민정	F	31	20200806	AML		NA	NA			PVA											Transfemoral	femoral				#DIV/0!
59479026	안상희	F	45	20200807	AML		NA	NA			PVA, coils											Transfemoral	femoral				#DIV/0!
54922239	박민주	F	42	20200821	partial nephrectomy		NA	NA			NBCA											Transfemoral	femoral				#DIV/0!
59166724	김승식	M	51	20200822	partial nephrectomy		NA	NA			NBCA, coils											Transfemoral	femoral				#DIV/0!
59519955	박인순	F	57	20200828	partial nephrectomy		NA	NA			NBCA											Transfemoral	femoral				#DIV/0!
59002534	이철	M	35	20200831	PCN retraction되며 laceration		NA	NA			NBCA, gelfoam											Transfemoral		LC			#DIV/0!
																											#DIV/0!
																											#DIV/0!

## Sheet: Sheet4
				ASA					49.6	1.48		86.3	1.07
				ASA					87.2	1.07		78	1.14
				ASA,AVF					71.9	1.2		90	1.05
				AVF					92.9	1.04		99.2	1
				AVF					108	0.96		96	1.02
				AVF					72.9	1.19		104.3	0.97
				AVF					96	1.02		99.2	1
				CE					85.9	1.08		94.4	1.03
				CE					94.4	1.03		106	0.97
				CE					72.7	1.19		109	0.95
				CE					72.7	1.19		96	1.02
				CE					113.8	0.93		98	1.01
				CE					87.2	1.07		95.9	1.02
				CE					65.1	1.25		91.5	1.04
				CE, PSA					42.9	1.67		76	1.14
				CE, PSA					74.1	1.15		87.6	1.07
				CE, PSA, AVF					80.1	1.1		95.36	1.025
				CE, PSA, AVF					63.2	1.27
				Cutoff					94.4	1.03
				PSA					72.6	1.16		TRA	TRA
				PSA					78.7	1.12
				PSA					96.2	1.02
				PSA					35.9	2.01
				PSA					45.3	1.63
				PSA					45.3	1.63
				PSA					10.8	1.78
				PSA, AVF					10.5	0.99
				PSA, AVF					13.5	1.16
				suspicious bleeding					10.9	1.01
									66.7692	1.21846
									TFA	TFA

## Sheet: Sheet5
				No
				No
				No
				Yes hematoma
				Yes hematoma
				Yes hematoma (pre)
				Yes hematoma (pre)
				Yes hematoma (pre)
				Yes hematoma (pre)
				Yes active
				Yes active
				Yes active
				Yes active
				Yes active
				Yes active
				Yes active
				Yes active
				Yes active
				Yes active
				Yes PSA
				Yes PSA
				Yes PSA
				Yes PSA
				Yes PSA
				Yes PSA
					Yes PSA
					Yes PSA
					Yes PSA
